# Supplementary material for: Evaluating Sex Differences in Efficacy, Safety and Pharmacokinetics in Patients Treated with Cannabis by a Metered-Dose Inhaler
Source: Pharmaceuticals (Basel). 2023 Oct 8;16(10):1426. doi: 10.3390/ph16101426 (PMC10610259; doi:10.3390/ph16101426)
Supplement: Supplementary file 1 [file pharmaceuticals-16-01426-s001.zip]

Archive with 2 entries (2 files):
- STROBE_checklist_cohort Pharmacuticals  24.7.23.pdf
- Supplemental materials 24.7.23 JA clean.pdf
